# Supplementary material for: Coronavirus Pseudotypes for All Circulating Human Coronaviruses for Quantification of Cross-Neutralizing Antibody Responses
Source: Viruses. 2021 Aug 10;13(8):1579. doi: 10.3390/v13081579 (PMC8402765; doi:10.3390/v13081579)
Supplement: Supplementary file 1 [file viruses-13-01579-s001.zip]

Archive with 1 entries (1 files):
- viruses-1236329-supplementary.pdf
